# Supplementary material for: Using Virtual Reality to Provide Health Care Information to People With Intellectual Disabilities: Acceptability, Usability, and Potential Utility
Source: J Med Internet Res. 2011 Nov 14;13(4):e91. doi: 10.2196/jmir.1917 (PMC3222201; doi:10.2196/jmir.1917)
Supplement: Supplementary file 5 [file jmir_v13i4e91_app5.xls]

## Sheet: Second Life Casebook
	Ability to move avatar	Age	Autonomy in directing the experience	Avatar resembled participant	BPVS age equivalent in years	Enjoyment	Gender	Identification with avatar	Identification with the Brighton scenario	Length of exposure	Length of hospital exposure	MATS standard score	Physical ability to use the keyboard	Previous experience of having used a computer	Retrieval accurate info	Retrieval distortions, confabs and imported info	Retrieval with cue accurate info	Retrieval with cue distortions, confabs and imported info	Support worker involvement	Time interval between sitting and starting activity	Time to use keyboard - prompted	Time to use the keyboard - unprompted	Visual ability
C1P1	"developed over time"	Unassigned	"autonomous"	"similar"	"Medium"	"great enjoyment"	"Female"	"completely"	"immediately"	50	"15-20"	"Medium"	"not problematic"	"Medium"	"small"	"small"	"medium"	"medium"	"occasional"	0	5	5	"not problematic"
C1P2	"developed over time"	"20-30"	"autonomous"	"slightly"	"Medium"	"great enjoyment"	"Female"	"none"	"immediately"	45	"15-20"	"Medium"	"not problematic"	"Low"	"medium"	"small"	"small"	"large"	"minimal"	0	5	5	"not problematic"
C1P7	"remained undeveloped"	"30-40"	"active"	"Not at all"	"Low"	"great enjoyment"	"Female"	"superficially"	"never"	30	"0-5"	"Medium"	"not problematic"	"Low"	"none"	"small"	"small"	"large"	"frequent"	0	5	5	"not problematic"
C1P3	"remained undeveloped"	"70-80"	"active"	"Not at all"	"Highest"	"medium enjoyment"	"Female"	"superficially"	"immediately"	25	"10-15"	"Low"	"not problematic"	"Low"	"large"	"small"	"small"	"medium"	"minimal"	0	5	5	"not problematic"
C1P4	"remained undeveloped"	"50-60"	"completely passive"	"Not at all"	"Medium"	"no enjoyment exhibited"	"Male"	"superficially"	"immediately"	35	"10-15"	"Low"	"not problematic"	"None"	"medium"	"small"	"small"	"medium"	"minimal"	0	5	10	"not problematic"
C1P5	"remained undeveloped"	Unassigned	"autonomous"	"similar"	"Low"	"great enjoyment"	"Female"	"superficially"	"in time frame"	45	"10-15"	"Low"	"not problematic"	"None"	"small"	"none"	"small"	"medium"	"frequent"	0	5	5	"not problematic"
C1P6	"developed over time"	"30-40"	"active"	"similar"	"Medium"	"great enjoyment"	"Female"	"superficially"	"immediately"	30	"10-15"	"Medium"	"not problematic"	"Medium"	"medium"	"medium"	"small"	"medium"	"none"	0	5	5	"not problematic"
C1P8	"good throughout"	"60-70"	"autonomous"	"Not at all"	"Medium"	"great enjoyment"	"Male"	"superficially"	"immediately"	45	"10-15"	"Medium"	"not problematic"	"Medium"	"medium"	"small"	"small"	"medium"	"none"	0	5	5	"not problematic"
C1P9	"good throughout"	"40-50"	"autonomous"	"Not at all"	"Medium"	"great enjoyment"	"Male"	"superficially"	"immediately"	50	"15-20"	"Medium"	"not problematic"	"Medium"	"small"	"small"	"small"	"large"	"none"	0	5	5	"not problematic"
CP1P10	"good throughout"	"20-30"	"autonomous"	"Not at all"	"Medium"	"great enjoyment"	"Male"	"superficially"	"immediately"	45	"5-10"	"Low"	"not problematic"	"Low"	"small"	"none"	"medium"	"medium"	"none"	0	5	5	"not problematic"
CP1P11	"good throughout"	"60-70"	"autonomous"	"Not at all"	"Medium"	"great enjoyment"	"Male"	"none"	"immediately"	25	"10-15"	"Medium"	"not problematic"	"High"	"medium"	"small"	"medium"	"medium"	"none"	0	5	5	"not problematic"
C2P1	"good throughout"	"20-30"	"autonomous"	"slightly"	"Low"	"medium enjoyment"	"Female"	"none"	"never"	35	"10-15"	"Low"	"not problematic"	"None"	"small"	"small"	"medium"	"small"	"none"	0	5	5	"not problematic"
C2P2	"remained undeveloped"	"70-80"	"active"	"Not at all"	"Low"	"no enjoyment exhibited"	"Female"	"none"	"immediately"	35	"15-20"	"Low"	"not problematic"	"None"	"medium"	"medium"	"small"	"medium"	"none"	0	5	5	"not problematic"
C2P3	"remained undeveloped"	"50-60"	"passive"	"Not at all"	"Medium"	"great enjoyment"	"Female"	"none"	"immediately"	35	"5-10"	"Medium"	"not problematic"	"Low"	"small"	"small"	"small"	"small"	"occasional"	0	5	5	"not problematic"
C2P4	"average throughout"	"20-30"	"autonomous"	"Not at all"	"Medium"	"medium enjoyment"	"Male"	"superficially"	"immediately"	45	"10-15"	"Medium"	"not problematic"	"Medium"	"small"	"medium"	"small"	"medium"	"none"	0	5	5	"not problematic"
C2P5	"developed over time"	"50-60"	"active"	"Not at all"	"Highest"	"no enjoyment exhibited"	"Male"	"superficially"	"immediately"	45	"20-25"	"HIghest"	"not problematic"	"Medium"	"large"	"small"	"small"	"small"	"none"	0	5	5	"not problematic"
C2P6	"good throughout"	"40-50"	"autonomous"	"slightly"	"Medium"	"medium enjoyment"	"Male"	"none"	"immediately"	30	"10-15"	"Medium"	"not problematic"	"Very low"	"medium"	"small"	"small"	"medium"	"none"	0	5	5	"not problematic"
C2P7	"developed over time"	Unassigned	"autonomous"	"Not at all"	"Medium"	"medium enjoyment"	"Male"	"superficially"	"immediately"	40	"10-15"	"Low"	"not problematic"	"Very low"	"medium"	"large"	"small"	"large"	"none"	0	5	5	"not problematic"
C2P8	"developed over time"	"50-60"	"active"	"Not at all"	"Medium"	"medium enjoyment"	"Male"	"superficially"	"immediately"	45	"15-20"	"Medium"	"not problematic"	"Low"	"large"	"small"	"small"	"small"	"none"	0	5	10	"not problematic"
C2P9	"good throughout"	"30-40"	"autonomous"	"similar"	"Medium"	"great enjoyment"	"Male"	"completely"	"immediately"	60	"15-20"	"Medium"	"not problematic"	"Low"	"medium"	"small"	"small"	"medium"	"none"	0	5	5	"not problematic"
